# Supplementary material for: Radiofrequency Treatment Attenuates Age-Related Changes in Dermal–Epidermal Junctions of Animal Skin
Source: Int J Mol Sci. 2024 May 9;25(10):5178. doi: 10.3390/ijms25105178 (PMC11120932; doi:10.3390/ijms25105178)
Supplement: Supplementary file 1 [file ijms-25-05178-s001.zip]

Archive with 1 entries (1 files):
- ijms-2984840-supplementary.pdf
